# Supplementary material for: Sequencing Depth Has a Stronger Effect than DNA Extraction on Soil Bacterial Richness Discovery
Source: Biomolecules. 2022 Feb 25;12(3):364. doi: 10.3390/biom12030364 (PMC8945597; doi:10.3390/biom12030364)
Supplement: Supplementary file 1 [file biomolecules-12-00364-s001.zip]

Archive with 1 entries (1 files):
- biomolecules-1572692-supplementary.pdf
